# Supplementary material for: Current Practices of Medication Plans in Austrian Patients Undergoing Coronary Angiography: An In-Depth Analysis
Source: J Clin Med. 2024 May 29;13(11):3187. doi: 10.3390/jcm13113187 (PMC11172892; doi:10.3390/jcm13113187)
Supplement: Supplementary file 1 [file jcm-13-03187-s001.zip]

Archive with 1 entries (1 files):
- jcm-2993197-supplementary.pdf
